# Supplementary material for: Phytochemicals and antioxidant activity of leaf extract and callus cultures of Cinnamomum camphora L
Source: PLoS One. 2025 Nov 14;20(11):e0321155. doi: 10.1371/journal.pone.0321155 (PMC12617924; doi:10.1371/journal.pone.0321155)
Supplement: S1 File — (XLSX) [file pone.0321155.s001.xlsx]

## Sheet: Sheet1
POD	mean	St. error		SOD	mean	St. error		CAT	mean	St. error		GPx	mean	St. error		Flavonoid	mean	St. error		Phenolic	mean	St. error
Callus Culture	32.124	6.24931		Callus Culture	7.0785	0.44983		Callus Culture	58.6	5.7134		Callus Culture	0.3792	0.0278		Callus Culture	5.189	0.00753		Callus Culture	1.106	0.00094
Leaf Extract	5.6659	1.06044		Leaf Extract	2.2318	0.00313		Leaf Extract	18.683	0.5833		Leaf Extract	0.5526	0.0246		Leaf Extract	7.8705	0.00435		Leaf Extract	1.0534	0.00048
	POD	CAT					SOD	GPX								Phenolic	e	e	Flavonoid
Callus Culture	32.124	58.6					7.0785	0.3792							Callus Culture	1.106			5.189
Leaf Extract	5.6659	18.683					2.2318	0.5526							Leaf Extract	1.0534			7.8705
